# Supplementary material for: Effect of Traditional Chinese Medicine on COVID-19 Treatment: A Meta-Analysis of Randomized Clinical Trials
Source: Pharmaceuticals (Basel). 2025 Mar 2;18(3):357. doi: 10.3390/ph18030357 (PMC11945379; doi:10.3390/ph18030357)
Supplement: Supplementary file 1 [file pharmaceuticals-18-00357-s001.zip]

Archive with 1 entries (1 files):
- pharmaceuticals-3492064-supplementary.pdf
